# Supplementary material for: Early Immune Cell and Antibody Kinetics Following SARS-CoV-2 Vaccination in Healthy Adults and Low-Count Monoclonal B-Cell Lymphocytosis
Source: Int J Mol Sci. 2025 Jan 15;26(2):681. doi: 10.3390/ijms26020681 (PMC11765611; doi:10.3390/ijms26020681)
Supplement: Supplementary file 1 [file ijms-26-00681-s001.zip]

Archive with 1 entries (1 files):
- ijms-3390560-supplementary.pdf
